# Supplementary material for: The immunosuppressive face of sepsis early on intensive care unit—A large-scale microarray meta-analysis
Source: PLoS One. 2018 Jun 19;13(6):e0198555. doi: 10.1371/journal.pone.0198555 (PMC6007920; doi:10.1371/journal.pone.0198555)
Supplement: S2 File — (XLS) [file pone.0198555.s014.xls]

## Sheet: Tabelle1
	logFC	AveExpr	t	P.Value	adj.P.Val
GZMK	-1.14415	6.73279	-13.4341	8.14173e-38	8.06112e-37
GZMH	-1.09685	7.45697	-10.843	6.46407e-26	3.03193e-25
CD27	-1.04921	6.52171	-15.7219	1.03677e-49	2.5287e-48
TPST1	1.00061	7.32637	12.9541	1.78035e-35	1.50877e-34
ATP11B	1.01065	8.05399	20.1085	2.81811e-75	7.41607e-73
TBC1D8	1.02035	7.30733	19.4128	5.0024e-71	8.93285e-69
MCTP2	1.02197	7.66276	18.4128	4.91781e-65	4.3909e-63
ETS2	1.02874	8.33539	20.4728	1.58719e-77	5.66853e-75
CCNA1	1.04586	5.5086	11.3285	5.28177e-28	2.83661e-27
NSUN7	1.05124	6.73613	21.7494	1.59056e-85	1.13611e-82
CD163	1.05333	7.70494	11.2215	1.54457e-27	7.9864e-27
IL18RAP	1.07737	10.9331	21.9559	7.79871e-87	9.46951e-84
ANXA3	1.08934	9.86871	17.1977	5.86609e-58	3.15381e-56
BMX	1.09495	6.792	18.0664	5.41293e-63	4.22885e-61
DAAM2	1.10078	6.11306	12.9077	2.97659e-35	2.48049e-34
SULT1B1	1.12851	7.38992	21.9427	9.46951e-87	9.46951e-84
ECHDC3	1.16134	7.35533	15.9669	4.73592e-51	1.2731e-49
HP	1.17069	8.77222	11.8342	2.99346e-30	1.81863e-29
IDI1	1.1841	7.86702	18.5627	6.35368e-66	6.48335e-64
PFKFB2	1.2236	6.15268	16.6003	1.43133e-54	5.67989e-53
PCOLCE2	1.22615	5.79451	12.3768	9.68022e-33	6.81705e-32
GYG1	1.22773	10.6038	20.3157	1.48842e-76	4.65132e-74
GADD45A	1.23578	9.28849	18.9291	4.1247e-68	5.28807e-66
CSGALNACT2	1.25809	8.15446	20.3609	7.81681e-77	2.6056e-74
IL1R2	1.31675	10.9173	19.4263	4.14299e-71	7.67221e-69
VNN1	1.3471	8.61899	17.3987	4.11564e-59	2.4793e-57
SAMSN1	1.35231	8.60822	21.2703	1.67538e-82	9.30768e-80
ARG1	1.35858	9.00161	17.0049	7.3873e-57	3.58607e-55
MMP8	1.49821	7.68429	9.58058	8.0201e-21	2.82597e-20
CD177	1.58176	8.17896	14.8296	6.21694e-45	9.99508e-44
OLAH	1.72675	6.49225	16.4285	1.31171e-53	4.89444e-52
IL18R1	1.74791	9.12983	21.2946	1.17774e-82	7.36087e-80
HPGD	2.02104	6.49705	19.6082	3.24952e-72	7.06418e-70
