# Supplementary material for: The immunosuppressive face of sepsis early on intensive care unit—A large-scale microarray meta-analysis
Source: PLoS One. 2018 Jun 19;13(6):e0198555. doi: 10.1371/journal.pone.0198555 (PMC6007920; doi:10.1371/journal.pone.0198555)
Supplement: S3 File — (XLS) [file pone.0198555.s015.xls]

## Sheet: Tabelle1
	logFC	AveExpr	t	P.Value	adj.P.Val
HLA-DRB1	-2.12447	7.85734	-15.8285	5.96665e-51	5.46396e-50
IL2RB	-1.98329	7.20728	-24.0415	8.21507e-103	7.60655e-101
CD27	-1.96186	6.72556	-22.8783	6.35003e-95	4.01901e-93
IL7R	-1.9384	8.05199	-20.2976	5.9814e-78	1.5416e-76
GNLY	-1.90993	7.52908	-18.4461	2.45596e-66	3.89835e-65
CHI3L1	-1.85869	7.52523	-14.1648	6.22139e-42	4.02419e-41
CCR7	-1.85471	7.64026	-19.9017	2.01633e-75	4.71104e-74
ITK	-1.8132	7.11318	-21.4221	3.02514e-85	1.17253e-83
TRDV2	-1.78666	6.44524	-43.3545	1.82409e-239	4.56023e-236
PRF1	-1.76775	7.96788	-18.926	2.70742e-69	4.81747e-68
CCR3	-1.7602	5.4476	-21.6326	1.24967e-86	5.20696e-85
CD8A	-1.75881	6.96844	-18.3873	5.62238e-66	8.81251e-65
HLA-DPA1	-1.75035	9.62953	-18.9662	1.5243e-69	2.73172e-68
CD247	-1.74101	8.1405	-20.5133	2.45811e-79	6.86623e-78
GZMK	-1.70919	6.90151	-15.5177	3.22744e-49	2.76796e-48
RASGRP1	-1.68562	6.32558	-22.4162	7.93392e-92	4.17575e-90
TRBC1	-1.68005	6.78796	-43.5745	5.51039e-241	2.75519e-237
IL32	-1.66755	6.84237	-22.116	7.92406e-90	3.88434e-88
CD3D	-1.6657	7.78618	-17.8872	6.09736e-63	8.6857e-62
ARL4C	-1.65233	5.74405	-27.7074	2.40458e-128	9.24838e-126
NELL2	-1.64829	5.84289	-22.0562	1.97694e-89	9.50452e-88
HLA-DRB5	-1.61213	6.342	-10.5831	5.54459e-25	1.82869e-24
CD6	-1.5758	6.57596	-20.475	4.33526e-79	1.1845e-77
LCK	-1.5638	6.58717	-28.637	6.19136e-135	3.8696e-132
MAL	-1.55926	7.44926	-19.658	7.06344e-74	1.55582e-72
PVRIG	-1.55677	6.59953	-21.3497	9.01681e-85	3.33956e-83
RPL14	-1.51605	7.68818	-21.9797	6.35767e-89	2.9989e-87
LDHB	-1.51215	8.3413	-22.6145	3.74421e-93	2.12739e-91
TARP	-1.48206	6.11328	-17.5474	6.63184e-61	8.65776e-60
ESYT1	-1.4799	8.31046	-23.9013	7.45037e-102	6.53541e-100
CD96	-1.4736	5.95303	-20.7369	8.84262e-81	2.67958e-79
KLRB1	-1.47028	7.22606	-15.0062	2.06149e-46	1.58821e-45
TRIB2	-1.45369	5.6437	-23.3556	3.81593e-98	2.93533e-96
CLIC3	-1.44277	5.32458	-18.9878	1.11969e-69	2.01384e-68
FCMR	-1.42662	7.92057	-17.4917	1.4234e-60	1.84379e-59
GZMH	-1.42457	7.59207	-10.7986	6.7696e-26	2.31518e-25
TGFBI	-1.4095	8.93107	-11.6729	9.4964e-30	3.78042e-29
GPR183	-1.40451	5.54118	-20.5101	2.57655e-79	7.15708e-78
TXK	-1.40402	5.33723	-22.8926	5.092e-95	3.26411e-93
HLA-DMB	-1.38209	8.32351	-15.3683	2.16077e-48	1.80065e-47
PTPRCAP	-1.3808	7.71468	-17.7381	4.80313e-62	6.54378e-61
SPOCK2	-1.37732	7.80087	-19.8726	3.0835e-75	7.07224e-74
GIMAP5	-1.37055	7.74934	-19.1563	9.98666e-71	1.9354e-69
FYN	-1.34517	7.78636	-19.3407	7.01659e-72	1.43196e-70
FCER1A	-1.3393	5.52626	-12.552	7.50497e-34	3.54008e-33
CD3E	-1.33852	6.01794	-16.6848	7.79841e-56	8.66491e-55
RUNX3	-1.3354	6.50641	-23.7411	9.20204e-101	7.79834e-99
RPS4X	-1.32986	7.567	-30.8062	2.05315e-150	3.42191e-147
GPR18	-1.32949	5.36853	-22.8698	7.24658e-95	4.52912e-93
GZMB	-1.32886	8.06854	-11.8357	1.71744e-30	7.03292e-30
LBH	-1.32091	6.39019	-23.5339	2.35816e-99	1.90174e-97
TRGV9	-1.32088	6.16178	-26.8295	3.71248e-122	1.03124e-119
EVL	-1.31937	8.08742	-21.4494	2.00048e-85	7.8759e-84
TRGC2	-1.31604	6.21572	-27.4077	3.14815e-126	9.83798e-124
ZFP36L2	-1.29688	8.82038	-17.6718	1.19747e-61	1.6095e-60
LRRN3	-1.28381	4.80295	-21.6914	5.11575e-87	2.16769e-85
TCL1A	-1.28338	5.32685	-17.5588	5.67199e-61	7.44356e-60
HLA-DMA	-1.28064	8.20654	-17.3208	1.47016e-59	1.8377e-58
GZMM	-1.27395	5.72932	-22.0418	2.4618e-89	1.17229e-87
FBL	-1.26786	7.72347	-21.432	2.60371e-85	1.01708e-83
AUTS2	-1.2628	5.07129	-22.9219	3.23449e-95	2.10031e-93
LEF1	-1.2572	6.78164	-14.1709	5.78154e-42	3.74937e-41
CTSW	-1.25157	6.95865	-15.1203	4.93908e-47	3.90132e-46
SKAP1	-1.24968	5.27288	-21.401	4.15791e-85	1.57497e-83
CCL5	-1.24397	9.52804	-15.1097	5.63806e-47	4.42548e-46
MYC	-1.23797	7.16844	-20.4626	5.20842e-79	1.41533e-77
RPL22	-1.22933	6.86322	-26.3842	4.93357e-119	1.07251e-116
LDLRAP1	-1.22214	6.55091	-20.0221	3.45263e-76	8.38017e-75
CECR1	-1.22056	6.96568	-22.949	2.12299e-95	1.4541e-93
HLA-DRB3	-1.20871	6.74442	-12.7374	9.58741e-35	4.67678e-34
DOCK10	-1.20854	7.28386	-17.3209	1.46926e-59	1.8377e-58
PLEKHA1	-1.20651	5.5318	-20.7419	8.19881e-81	2.49964e-79
SGK1	-1.20574	6.42075	-18.9934	1.03286e-69	1.86437e-68
STAT4	-1.20097	7.11998	-16.347	6.86765e-54	7.09468e-53
PPP1R16B	-1.18696	5.94763	-21.8323	6.01169e-88	2.73258e-86
SLC38A1	-1.18543	6.95131	-18.4903	1.31771e-66	2.12533e-65
RFTN1	-1.18448	6.7778	-19.2542	2.44096e-71	4.80505e-70
RPS23	-1.1759	9.40479	-18.104	2.9831e-64	4.45239e-63
KLRD1	-1.1741	6.03204	-12.9174	1.27383e-35	6.4596e-35
CD74	-1.17344	8.91469	-15.6077	1.02129e-49	8.95867e-49
DYRK2	-1.17149	6.28951	-19.0163	7.44173e-70	1.36295e-68
CDC25B	-1.17144	7.06296	-17.8219	1.5065e-62	2.09236e-61
MATK	-1.17016	6.47685	-15.6524	5.75751e-50	5.13147e-49
LGALS2	-1.15627	5.50317	-10.4004	3.20973e-24	1.03473e-23
P2RY10	-1.1544	4.75942	-25.0043	1.97607e-109	2.74455e-107
CD7	-1.15422	7.041	-18.6811	8.84657e-68	1.47936e-66
RPL7A	-1.15323	8.57259	-25.0003	2.10732e-109	2.84773e-107
ADGRE3	-1.14707	7.76269	-10.0895	6.02666e-23	1.83852e-22
KLRK1	-1.14483	5.19351	-20.1415	5.97238e-77	1.49309e-75
HNRNPA1P10	-1.1417	8.23519	-24.9378	5.6999e-109	7.49987e-107
CD3G	-1.14069	5.71222	-15.7077	2.83064e-50	2.55013e-49
MARCKSL1	-1.13418	7.443	-18.3428	1.05126e-65	1.63239e-64
IMPDH2	-1.12775	7.20211	-18.605	2.60307e-67	4.25338e-66
KLRC4-KLRK1	-1.12735	5.3159	-20.7048	1.4265e-80	4.19559e-79
HLA-DPB1	-1.1258	6.41074	-18.2514	3.79561e-65	5.7684e-64
BTN3A3	-1.12431	6.81635	-15.1445	3.64537e-47	2.91164e-46
DNMT1	-1.12323	8.18126	-20.3429	3.06216e-78	8.01613e-77
RPSAP58	-1.11962	7.82837	-22.9433	2.31915e-95	1.5461e-93
PTMA	-1.11392	6.98508	-23.7537	7.5515e-101	6.50991e-99
SNORD14C	-1.11374	6.76117	-23.4819	5.31421e-99	4.15173e-97
CD81	-1.11208	8.78804	-20.4593	5.47471e-79	1.47965e-77
PEBP1	-1.11093	6.58608	-20.0513	2.24991e-76	5.48759e-75
LPIN1	-1.11022	6.53257	-18.1315	2.03216e-64	3.04215e-63
DUSP6	-1.10997	7.64296	-14.3949	3.8534e-43	2.60014e-42
EIF3L	-1.10904	9.50281	-21.6029	1.96123e-86	7.97247e-85
GZMA	-1.10582	7.87424	-10.8302	4.95799e-26	1.70965e-25
SH3YL1	-1.1051	5.2273	-21.3172	1.47212e-84	5.33378e-83
CD79A	-1.09754	6.67499	-14.216	3.35897e-42	2.1954e-41
RPL4	-1.08903	9.45785	-18.9992	9.50906e-70	1.72266e-68
KLRF1	-1.08844	5.72103	-13.0338	3.41806e-36	1.76736e-35
AES	-1.07764	6.37848	-22.364	1.76844e-91	9.21062e-90
TGFBR3	-1.07333	6.37841	-12.8932	1.67369e-35	8.42746e-35
UBASH3A	-1.07327	4.92037	-22.3341	2.80088e-91	1.44375e-89
LAT	-1.06586	5.50796	-25.7632	1.07292e-114	1.98688e-112
APEX1	-1.06179	7.77861	-19.977	6.68896e-76	1.60023e-74
SIT1	-1.06004	5.37655	-24.5706	1.93334e-106	2.24807e-104
RPL8	-1.05332	8.01764	-24.2738	2.11287e-104	2.15599e-102
PABPC4	-1.05314	7.4661	-19.287	1.52164e-71	3.0555e-70
PLCG1	-1.04853	5.37712	-21.7734	1.47357e-87	6.46301e-86
VPREB3	-1.03955	5.39159	-15.009	1.98937e-46	1.53501e-45
KLRG1	-1.03886	4.94644	-23.1214	1.46205e-96	1.09108e-94
AKR1B1	-1.0377	7.33567	-21.7767	1.40023e-87	6.1957e-86
BCL11B	-1.03487	5.30786	-20.2869	7.00569e-78	1.79633e-76
TBX21	-1.03017	5.48424	-22.5097	1.88333e-92	1.0463e-90
ICAM2	-1.02863	8.14062	-17.2037	7.23104e-59	8.81835e-58
CRIP1	-1.02837	8.85367	-12.3662	5.76509e-33	2.63728e-32
MORC2	-1.02544	5.388	-27.5841	1.78949e-127	6.39104e-125
PLEKHO1	-1.02478	7.98253	-16.6724	9.20334e-56	1.01807e-54
BLNK	-1.02471	4.97002	-17.6949	8.71542e-62	1.17458e-60
DENND2D	-1.02194	7.9677	-21.6476	9.94782e-87	4.17976e-85
CPVL	-1.01986	8.64916	-9.71098	1.94233e-21	5.60394e-21
PARP1	-1.01398	7.15641	-19.7977	9.21614e-75	2.07571e-73
MAD1L1	-1.01303	5.81872	-17.199	7.70323e-59	9.34858e-58
TMEM109	-1.008	6.54879	-21.4094	3.66135e-85	1.39746e-83
SEPT6	-1.0023	6.54672	-18.8384	9.44549e-69	1.63984e-67
CX3CR1	-1.00044	8.1173	-12.1787	4.41246e-32	1.93529e-31
C1GALT1C1	1.00433	7.15369	21.0134	1.41817e-82	4.69593e-81		136	down
SERPINB2	1.00748	5.182	14.1117	1.17684e-41	7.54384e-41		232	up
TIPARP	1.00784	7.71436	17.6565	1.47886e-61	1.98238e-60
THBS1	1.0101	6.25633	9.57546	6.55749e-21	1.85135e-20
AZI2	1.01208	7.1887	16.995	1.21674e-57	1.4281e-56
XK	1.01414	7.21873	8.43992	9.9982e-17	2.35252e-16
G0S2	1.01679	5.60612	14.1871	4.75574e-42	3.09268e-41
SH3GLB1	1.01692	10.2761	23.0014	9.42244e-96	6.54336e-94
ERO1A	1.01863	7.3975	18.3909	5.34907e-66	8.41049e-65
PCMT1	1.02035	9.66538	20.2562	1.10263e-77	2.79857e-76
GGH	1.02103	5.10318	14.2416	2.46457e-42	1.61717e-41
IL1R1	1.02299	6.06525	16.1643	7.56271e-53	7.42899e-52
IER3	1.02652	8.64616	15.9472	1.28129e-51	1.19523e-50
UPB1	1.02661	5.59576	13.9053	1.37968e-40	8.43325e-40
SOD2	1.0281	9.66414	15.5311	2.7188e-49	2.33574e-48
TMEM260	1.02946	6.57787	19.6974	3.97993e-74	8.84428e-73
TMCO3	1.03014	7.47388	16.8692	6.61343e-57	7.54958e-56
MARCO	1.0317	5.80361	13.7767	6.3245e-40	3.78713e-39
WSB1	1.03412	8.25102	16.4236	2.50094e-54	2.61059e-53
PLBD1	1.03417	11.0986	22.6624	1.7873e-93	1.03913e-91
CD44	1.03529	9.3867	15.589	1.29789e-49	1.1286e-48
MYL6B	1.03634	5.9011	17.9568	2.31993e-63	3.34284e-62
DOK3	1.0366	7.22751	16.4562	1.62447e-54	1.71358e-53
SPTLC2	1.037	6.56124	18.6783	9.20381e-68	1.53397e-66
C7ORF25	1.03714	6.1411	20.499	3.03618e-79	8.38724e-78
SEMA4A	1.04211	8.99264	19.2695	1.95993e-71	3.87337e-70
MEF2A	1.04266	5.68654	19.9811	6.30076e-76	1.51461e-74
CD58	1.04425	8.29732	19.5718	2.47162e-73	5.28125e-72
GCLM	1.04615	6.38611	16.9718	1.66307e-57	1.93381e-56
STXBP2	1.04709	9.57054	14.4934	1.16062e-43	8.01534e-43
ADGRG3	1.05031	8.02078	18.7925	1.81699e-68	3.12197e-67
UBE2J1	1.05168	8.66892	20.3888	1.55469e-78	4.11294e-77
LTB4R	1.05285	7.83167	19.2756	1.7951e-71	3.5617e-70
CPD	1.05782	9.07934	20.3067	5.231e-78	1.35518e-76
TSPO	1.05921	11.0748	16.5318	5.96996e-55	6.37816e-54
FFAR3	1.06415	4.85789	14.8179	2.14466e-45	1.59811e-44
RALB	1.06484	10.529	20.149	5.34752e-77	1.3436e-75
AP3B2	1.06609	4.82981	13.1515	8.9552e-37	4.77866e-36
IL18	1.06746	8.81259	17.2641	3.18179e-59	3.96733e-58
LIMK2	1.06802	7.21805	15.6441	6.40614e-50	5.68929e-49
SRPK1	1.07002	8.77746	26.2798	2.65325e-118	5.52761e-116
KCNE1	1.07082	5.24203	15.2246	1.32963e-47	1.0775e-46
TMEM165	1.07334	6.4539	19.1134	1.84852e-70	3.48778e-69
SMPDL3A	1.07653	6.02696	12.5952	4.65616e-34	2.213e-33
MSL3	1.07703	7.31344	18.2321	4.97304e-65	7.48951e-64
GALNT14	1.07747	5.91324	15.9259	1.68896e-51	1.56676e-50
FLVCR2	1.07784	6.74811	17.2369	4.60356e-59	5.71161e-58
CTSG	1.07922	6.32228	6.85867	1.16247e-11	2.23553e-11
ANKRD55	1.08202	6.36414	12.5772	5.67615e-34	2.68503e-33
BATF	1.08458	7.48419	18.0837	3.96075e-64	5.89398e-63
KLHL2	1.08483	7.70499	18.0793	4.21565e-64	6.25467e-63
FAR2	1.08951	7.20092	16.1903	5.38339e-53	5.30906e-52
BLOC1S1	1.08967	8.79083	19.9405	1.14127e-75	2.69169e-74
RIT1	1.09022	7.95179	22.7909	2.45462e-94	1.49672e-92
CEBPD	1.09075	10.1026	23.9261	5.04643e-102	4.50574e-100
TP53I3	1.09629	5.39346	23.0687	3.31711e-96	2.36936e-94
PROS1	1.09816	7.06102	13.5522	8.79925e-39	5.05704e-38
FLOT2	1.10226	10.3605	21.865	3.65569e-88	1.67692e-86
NABP1	1.10469	9.21797	20.6184	5.15771e-80	1.49067e-78
PDGFC	1.10595	5.65066	14.8848	9.35352e-46	7.086e-45
FCER1G	1.10669	11.4632	20.7896	4.02769e-81	1.26657e-79
IL10	1.10771	8.29874	24.2008	6.68368e-104	6.68368e-102
AQP9	1.10883	11.4501	21.2937	2.09725e-84	7.54406e-83
TNFAIP6	1.10947	7.35945	17.9538	2.41795e-63	3.47407e-62
B4GALT5	1.11082	9.71424	21.9368	1.22287e-88	5.66143e-87
FEM1C	1.11916	7.85863	22.5475	1.05254e-92	5.91313e-91
MBOAT2	1.11925	6.82396	20.7611	6.16576e-81	1.91483e-79
SAP30	1.1203	7.09242	14.8348	1.73892e-45	1.29964e-44
PRTN3	1.1206	6.12446	7.72903	2.45141e-14	5.24253e-14
CSGALNACT2	1.121	8.0634	13.9671	6.61934e-41	4.12163e-40
GNS	1.12143	9.8408	20.9842	2.19702e-82	7.1798e-81
ADAM9	1.12287	6.03257	16.1175	1.39457e-52	1.35395e-51
CD24	1.12292	8.13705	8.98654	1.10011e-18	2.81069e-18
AGFG1	1.134	7.47171	19.3473	6.38128e-72	1.30764e-70
HMGB2	1.13628	8.73909	19.2981	1.29795e-71	2.61684e-70
MAP2K6	1.13671	5.67375	25.9425	6.03736e-116	1.16103e-113
SLC22A4	1.14366	8.59631	23.0797	2.7965e-96	2.02645e-94
DYSF	1.14384	10.3859	19.8462	4.53608e-75	1.03564e-73
CRISP3	1.14553	5.00918	12.8018	4.67024e-35	2.30743e-34
GM2A	1.15299	6.3457	14.7905	3.01208e-45	2.23117e-44
NEDD4	1.15621	4.89468	17.8278	1.38944e-62	1.946e-61
PLAC8	1.15825	10.5566	12.9692	7.10695e-36	3.63713e-35
POC1B-GALNT4	1.1601	6.54613	18.6858	8.27999e-68	1.38926e-66
PGD	1.16283	10.3893	20.3873	1.58958e-78	4.18309e-77
MPO	1.16417	6.35444	8.22976	5.30961e-16	1.2139e-15
BST1	1.16528	8.36118	21.2077	7.65971e-84	2.58774e-82
ERLIN1	1.16601	6.32606	16.3074	1.15699e-53	1.18302e-52
CD59	1.16905	6.87024	23.5748	1.24301e-99	1.01886e-97
POR	1.16948	7.73187	17.5117	1.08175e-60	1.40487e-59
ACSL1	1.16974	12.0565	20.7443	7.91242e-81	2.42712e-79
OSM	1.17443	6.48018	17.1778	1.02694e-58	1.23728e-57
NQO2	1.17823	8.70446	16.9349	2.73518e-57	3.17307e-56
CEACAM6	1.18305	6.55568	7.89417	7.08682e-15	1.55208e-14
SLC11A1	1.1849	10.1601	19.6054	1.51708e-73	3.26956e-72
PLSCR1	1.1892	7.84181	14.3033	1.17064e-42	7.82515e-42
WDFY3	1.19	6.02073	22.1412	5.38456e-90	2.66562e-88
MMRN1	1.19073	5.48308	13.119	1.29745e-36	6.87939e-36
ORM2	1.19195	5.96161	10.4058	3.05111e-24	9.86776e-24
JAK2	1.19219	7.32525	21.5378	5.25688e-86	2.11971e-84
FKBP5	1.19756	8.92882	15.2316	1.21749e-47	9.88224e-47
SIRPA	1.19952	9.25585	20.7884	4.10327e-81	1.28227e-79
SLC39A8	1.19996	5.78578	13.9866	5.24912e-41	3.2807e-40
COX7B	1.19996	7.75515	15.3031	4.93345e-48	4.05045e-47
CAMP	1.20202	9.34202	10.0837	6.36104e-23	1.93698e-22
SLC2A14	1.20269	7.958	19.0047	8.77992e-70	1.59635e-68
ADM	1.2129	10.4211	20.9534	3.48056e-82	1.12276e-80
COL17A1	1.21443	6.3894	11.1576	1.89076e-27	6.93602e-27
EMILIN2	1.22339	8.27036	19.0348	5.7088e-70	1.05719e-68
RAB32	1.22524	8.90966	25.0302	1.31038e-109	1.87197e-107
ENTPD7	1.22923	5.21361	16.5387	5.44611e-55	5.83096e-54
SLC25A40	1.24071	5.77983	19.1456	1.16442e-70	2.2307e-69
QSOX1	1.24126	8.11603	19.027	6.3874e-70	1.17415e-68
CR1	1.24192	7.01349	20.6333	4.13149e-80	1.20101e-78
VPS9D1	1.24395	7.62133	21.4961	9.87397e-86	3.94959e-84
FGF13	1.24514	4.9424	16.5917	2.69425e-55	2.91586e-54
DRAM1	1.24892	7.51056	23.1163	1.58334e-96	1.16422e-94
FAM105A	1.24903	6.72052	20.5667	1.11172e-79	3.15831e-78
ANXA1	1.25241	11.1723	18.0142	1.04401e-63	1.53081e-62
DSC2	1.2583	7.28394	14.6242	2.33896e-44	1.6612e-43
STK3	1.26672	6.81858	21.2739	2.83027e-84	1.01081e-82
SIGLEC9	1.26899	7.5049	19.3072	1.13684e-71	2.3013e-70
PHTF1	1.27929	6.89338	22.9479	2.16099e-95	1.46013e-93
TBC1D8	1.2987	7.18496	18.5614	4.82257e-67	7.82886e-66
BCL2A1	1.29967	6.4722	19.5117	5.90935e-73	1.25198e-71
ALOX5	1.30018	9.77529	25.1954	9.42227e-111	1.51972e-108
CLEC1B	1.30067	7.38123	13.7365	1.015e-39	6.06334e-39
CYP1B1	1.30719	7.90163	14.6418	1.88347e-44	1.34726e-43
GLRX	1.3087	10.6891	21.7099	3.86479e-87	1.65162e-85
CKAP4	1.3092	9.95112	23.2313	2.64586e-97	2.00444e-95
ADCY3	1.3148	7.3581	11.799	2.5297e-30	1.02833e-29
FCGR1A	1.31806	6.42373	14.8913	8.62961e-46	6.5475e-45
NME8	1.32644	6.56089	21.8216	7.06877e-88	3.18413e-86
C3AR1	1.32832	8.46409	15.8813	3.01045e-51	2.78745e-50
ATP6V1C1	1.32916	7.09311	20.0514	2.24584e-76	5.48759e-75
KIF1B	1.32988	7.98932	26.5961	1.61495e-120	4.03738e-118
ETS2	1.33748	8.20851	20.5636	1.16506e-79	3.29114e-78
SERPINB1	1.33932	10.4924	24.0611	6.03351e-103	5.69199e-101
LILRA5	1.34751	9.05553	16.7579	2.9356e-56	3.29843e-55
ADGRE1	1.35851	8.61711	13.9148	1.23284e-40	7.55669e-40
GK	1.3622	9.19047	19.5095	6.0985e-73	1.2866e-71
SLC1A3	1.36421	5.81454	14.6667	1.38708e-44	9.99335e-44
SDHAF3	1.366	6.43078	20.0042	4.48932e-76	1.08438e-74
ITGA7	1.37745	5.31224	16.2498	2.46815e-53	2.48305e-52
IFI27	1.37926	6.26506	7.06971	2.76811e-12	5.4641e-12
DACH1	1.38866	5.83786	21.9681	7.59027e-89	3.54685e-87
DEFA4	1.3923	8.0668	7.26852	6.91817e-13	1.39761e-12
AIM2	1.40701	7.53135	19.0721	3.34341e-70	6.26107e-69
F5	1.41122	8.03204	20.8206	2.53595e-81	8.02516e-80
RAB20	1.41741	6.73976	18.8837	4.94862e-69	8.71236e-68
BPI	1.42934	6.70305	11.0649	4.80398e-27	1.73179e-26
STOM	1.43	9.19247	20.4493	6.34976e-79	1.70693e-77
EXOSC4	1.43135	6.45601	17.6365	1.9495e-61	2.59242e-60
SOCS3	1.44589	6.45452	19.6489	8.05869e-74	1.76726e-72
S100P	1.44674	10.5914	15.7257	2.24394e-50	2.03256e-49
SAR1B	1.44682	6.97739	20.1182	8.41344e-77	2.08253e-75
CST7	1.44706	11.0285	19.4766	9.82313e-73	2.06368e-71
PGS1	1.44777	9.85679	25.2097	7.50039e-111	1.25006e-108
SLPI	1.44979	8.23675	14.3178	9.81285e-43	6.57698e-42
CLEC4E	1.45283	7.14913	20.3198	4.30958e-78	1.12229e-76
ATP8B4	1.45422	7.31161	16.5985	2.46053e-55	2.66869e-54
DAAM2	1.45495	5.97433	13.2493	2.92543e-37	1.59163e-36
NDUFB3	1.47088	9.42714	25.0371	1.17293e-109	1.7249e-107
MCTP2	1.47419	7.51859	20.537	1.72857e-79	4.85554e-78
RNASE2	1.47488	9.78794	17.852	9.93455e-63	1.39923e-61
DHRS9	1.47545	8.63677	18.4216	3.47217e-66	5.4766e-65
SLC2A3	1.47668	10.6969	28.3534	6.39591e-133	3.55329e-130
C5ORF30	1.48471	6.03191	16.0238	4.73655e-52	4.50242e-51
VSIG4	1.48534	5.74517	14.0396	2.78924e-41	1.76758e-40
CASP5	1.48541	6.77207	14.6679	1.36728e-44	9.89351e-44
PSTPIP2	1.4956	8.61014	21.6265	1.37137e-86	5.6668e-85
CDK5RAP2	1.49676	7.97158	19.6257	1.12903e-73	2.46513e-72
HPR	1.50648	5.74259	20.966	2.88391e-82	9.36333e-81
LTF	1.52293	7.43737	9.63134	3.97727e-21	1.13571e-20
FOLR3	1.54049	9.51638	15.3053	4.79657e-48	3.94455e-47
ORM1	1.55414	7.63834	12.8043	4.54228e-35	2.24643e-34
HK3	1.55654	9.72829	24.6568	4.93651e-107	6.02013e-105
CLEC5A	1.57604	5.81391	16.5856	2.92129e-55	3.15474e-54
C1QB	1.59393	5.6735	14.9939	2.40349e-46	1.84884e-45
NSUN7	1.59524	6.57802	25.2598	3.36893e-111	5.80851e-109
CCNA1	1.59706	5.35005	13.6938	1.67751e-39	9.90265e-39
PFKFB2	1.59893	6.00076	16.8604	7.43746e-57	8.45165e-56
ELANE	1.60105	7.41874	10.0766	6.80097e-23	2.06968e-22
DDAH2	1.60323	7.30395	24.5269	3.86492e-106	4.39196e-104
PECR	1.60797	6.4194	22.6396	2.54332e-93	1.46168e-91
PGLYRP1	1.60961	9.32104	19.3969	3.11276e-72	6.48491e-71
MS4A4A	1.61953	5.47928	24.1868	8.327e-104	8.16372e-102
LY96	1.62854	9.575	24.2827	1.83621e-104	1.91272e-102
CD163	1.63184	7.54235	13.5913	5.57376e-39	3.22929e-38
PDSS1	1.63716	6.38797	19.3538	5.80355e-72	1.19908e-70
IDI1	1.6421	7.7082	20.14	6.10414e-77	1.51844e-75
CNIH4	1.65278	9.32247	26.643	7.56762e-121	1.99148e-118
PFKFB3	1.67805	9.77879	23.4902	4.6703e-99	3.70659e-97
LIN7A	1.70239	7.13642	27.8873	1.28357e-129	5.34822e-127
GRB10	1.71665	6.09317	24.3404	7.3784e-105	7.84936e-103
SORT1	1.72743	8.10967	22.7734	3.21711e-94	1.91495e-92
ECHDC3	1.72793	7.18494	18.2832	2.43041e-65	3.71623e-64
RNASE3	1.75846	8.30807	13.1831	6.24052e-37	3.36235e-36
CEACAM8	1.7612	7.59162	10.1937	2.27473e-23	7.08199e-23
FCGR1CP	1.76642	8.95606	19.6037	1.55555e-73	3.33809e-72
MMP9	1.77206	11.5161	19.9112	1.75416e-75	4.11774e-74
FCAR	1.77662	7.67956	22.7811	2.85624e-94	1.72063e-92
OPLAH	1.79138	6.18471	23.967	2.65317e-102	2.41197e-100
IL18RAP	1.79576	10.751	27.9963	2.17143e-130	1.08572e-127
TLR5	1.80466	9.25424	29.1767	8.95072e-139	6.39337e-136
ALPL	1.80613	10.2975	26.3867	4.73738e-119	1.07251e-116
TPST1	1.80888	7.1397	18.0512	6.23183e-64	9.16445e-63
CA4	1.84875	8.81494	24.0749	4.85649e-103	4.6697e-101
FCGR1B	1.86117	8.86424	18.2364	4.68233e-65	7.073e-64
TCN1	1.86742	8.16098	14.1358	8.8139e-42	5.67175e-41
S100A12	1.91898	11.5768	26.2759	2.82877e-118	5.65754e-116
UGCG	1.96656	8.02018	22.8475	1.02331e-94	6.31671e-93
CEACAM1	1.97243	7.94263	17.8795	6.78923e-63	9.61647e-62
IRAK3	1.97257	9.57523	29.6374	4.65083e-142	3.8757e-139
SULT1B1	1.98159	7.18668	29.7994	3.24685e-143	3.24685e-140
PCOLCE2	2.00627	5.59196	16.037	3.98595e-52	3.80339e-51
GYG1	2.05108	10.3958	26.4737	1.16437e-119	2.77231e-117
VNN1	2.07022	8.41314	20.6731	2.28685e-80	6.68669e-79
SAMSN1	2.08993	8.40011	25.5174	5.49914e-113	9.81989e-111
LCN2	2.11654	9.85948	14.6031	3.03005e-44	2.13986e-43
IL1R2	2.17363	10.6974	24.839	2.73901e-108	3.51155e-106
BMX	2.17438	6.56346	27.4949	7.62412e-127	2.54137e-124
GADD45A	2.27536	9.0528	26.8825	1.57289e-122	4.62616e-120
HPGD	2.45058	6.26983	18.7491	3.36776e-68	5.72748e-67
ARG1	2.48384	8.7447	22.9366	2.57336e-95	1.693e-93
ANXA3	2.55419	9.59265	30.4377	8.90445e-148	1.11306e-144
IL18R1	2.56171	8.87823	24.3976	2.98765e-105	3.24745e-103
OLFM4	2.64936	7.49554	13.5734	6.86932e-39	3.9707e-38
OLAH	2.71908	6.22024	20.4143	1.06574e-78	2.83442e-77
RETN	2.77577	8.05671	20.279	7.86881e-78	2.00735e-76
HP	3.15842	8.42404	24.5717	1.90151e-106	2.24807e-104
MMP8	3.49035	7.30741	17.5564	5.86168e-61	7.67236e-60
CD177	3.85583	7.75979	27.9114	8.67673e-130	3.94397e-127

## Sheet: Blatt1
HPGD	cluster_info	IL1R2	CD177
6.71419	1	11.1868	5.30766
7.11552	1	11.4017	10.2537
6.78965	1	11.0835	8.30722
9.2689	1	12.7312	10.0743
6.38832	1	11.315	10.1457
7.43796	1	12.4228	9.83344
4.50441	1	10.5372	5.83938
5.66537	2	10.5631	8.05534
7.88412	1	12.507	9.58481
7.31372	1	11.4876	10.5551
9.83874	1	12.3967	9.48189
9.21339	1	12.2759	9.53068
8.35552	1	12.2484	7.32624
7.79941	1	11.6612	9.27251
6.90427	1	10.6082	9.65891
5.92384	1	9.87038	8.27359
6.26268	1	9.86205	8.69923
5.0373	2	11.3412	5.6688
10.0474	1	12.2446	8.01888
8.09642	1	12.1759	10.2321
9.04751	1	11.04	9.82159
7.74577	1	10.5178	7.69077
5.37689	2	11.2594	3.18208
7.63857	1	10.377	5.78211
4.97355	2	9.89639	9.01547
9.34972	1	12.4086	9.98377
6.90843	1	12.1472	8.1507
4.40489	2	10.4111	8.0868
7.04244	1	12.4861	7.95554
5.33268	1	10.5703	7.25101
4.68023	2	11.2156	5.0539
3.78167	2	7.5405	7.67525
8.21573	1	10.8789	9.96106
4.2742	1	10.8695	6.68626
5.41886	2	11.1697	8.89906
6.95285	2	11.4394	7.45717
4.62347	2	9.83937	7.26462
7.50464	1	12.7142	10.4219
3.96142	1	11.0635	10.2746
4.18879	2	9.23501	6.59558
4.18941	2	9.91283	6.32469
5.58025	1	11.2026	10.1795
4.8304	2	9.72626	8.21004
7.44618	1	12.1031	9.69268
6.79073	2	12.053	10.2641
5.46012	1	10.3348	7.08571
7.21067	1	10.5306	8.65376
9.61178	1	12.1229	8.75818
6.38361	1	10.8776	9.0862
4.49969	2	10.1825	7.51001
5.8133	1	11.4975	7.0127
4.50239	2	11.7892	9.24761
9.89226	1	12.0127	10.2079
6.51271	1	12.0611	8.22029
10.3668	1	12.2125	9.87045
5.1471	2	10.2115	9.09242
4.1958	2	9.0476	6.45871
9.21451	1	12.02	9.71025
5.21435	2	9.43286	5.45786
5.6211	1	11.1767	7.44053
4.80736	2	9.19659	7.75162
9.20507	1	10.7977	8.37626
5.55355	2	11.3531	9.90822
5.84324	2	10.7542	7.13317
4.27448	2	8.47244	7.49791
3.80408	2	8.67804	3.49615
4.76648	2	9.67098	5.87403
5.50902	1	9.80178	7.21401
7.47426	1	10.6794	8.50011
8.95112	1	11.1821	9.58689
4.55256	2	8.98563	8.21192
5.08207	2	8.69388	4.01986
9.25703	1	12.1615	10.2582
4.98726	2	9.78297	7.48957
3.44895	2	9.31239	9.44031
4.22738	1	11.9172	9.82028
6.81559	1	11.3154	9.78104
7.88351	1	12.0131	8.18417
5.30382	2	9.7789	7.51638
6.34738	1	11.6672	8.58978
6.13387	2	9.90144	7.76236
7.39227	1	10.9142	9.73575
3.48872	2	7.67424	4.88608
5.89455	2	10.2043	8.24713
7.43329	1	11.4864	9.80187
7.07848	1	10.8483	5.6955
8.79457	1	12.2724	10.7733
9.19601	1	11.0757	8.08836
8.36267	1	11.2982	8.02453
6.71572	1	10.8629	9.04158
5.51029	2	9.91564	5.36947
4.72316	2	9.56483	6.09567
8.9333	1	11.8942	10.1152
6.20383	2	11.7187	7.94604
7.79717	1	11.0505	7.47042
6.46111	1	12.2938	8.92536
3.33821	1	9.78626	5.04854
4.90365	2	10.469	9.7508
9.87291	1	11.8152	8.22612
8.85721	1	11.8837	8.28676
8.19538	2	10.0653	8.87418
5.01229	1	10.3126	8.73673
8.18641	1	12.6648	10.1779
8.81579	1	12.5647	9.04227
7.79315	1	10.1662	10.0512
8.25935	1	12.3075	10.2123
5.38257	2	8.59866	5.95245
6.55585	1	11.9274	8.78665
3.6552	1	10.8563	8.42945
8.764	1	9.8628	9.29148
4.08549	2	11.4618	10.304
6.05194	2	11.5447	6.09889
5.40397	2	11.5034	6.52024
4.71056	2	9.08175	6.47879
5.97552	1	12.1853	9.56303
3.80835	2	10.2611	4.15451
5.15542	2	7.78791	5.10295
5.35245	1	12.193	9.92437
6.23255	1	10.0041	6.02683
8.91402	1	11.3803	9.34073
4.87693	1	9.38096	8.99382
9.03424	1	11.8102	8.47387
4.97996	1	11.3324	5.77615
7.11013	1	10.8913	7.35657
6.66596	2	11.9546	9.43713
10.0704	1	11.8663	9.84828
7.15727	1	12.3293	8.13192
8.75253	1	11.3438	9.64594
4.16645	2	9.73648	7.79567
4.47165	1	10.9639	9.39985
5.34888	2	10.8121	5.53213
5.4348	1	10.8148	10.0488
8.1344	1	11.6136	9.48506
5.84574	1	11.1097	8.97045
5.27331	2	8.85504	7.57335
6.47468	1	11.6633	9.67023
8.80218	1	11.3162	9.41816
4.45102	2	11.5047	7.38969
5.2982	1	10.7876	8.67838
4.45248	1	10.6764	7.61942
4.89509	2	11.1773	8.96053
9.14793	1	11.943	8.90726
5.50872	1	9.89155	6.88511
5.57816	2	11.9349	9.6389
4.98903	2	7.89354	7.98396
3.73312	1	9.39363	7.03068
6.96476	1	12.0785	10.3282
6.32491	1	9.0155	6.84923
9.9443	1	11.9022	9.98928
7.87945	1	10.1969	7.66369
9.49362	1	11.1779	9.86152
4.52892	2	9.71275	7.03341
4.92059	2	11.0617	6.98657
7.50207	1	12.0935	9.59235
7.46716	2	9.74817	5.3932
8.65509	1	11.4193	7.33445
4.08556	2	11.6588	6.82176
8.5281	1	11.9558	10.5417
8.12992	1	9.72009	10.4628
4.1055	1	9.82081	7.75542
8.18007	1	10.9019	9.27696
5.17271	1	9.986	5.27152
9.30513	1	12.3545	8.65055
4.25305	2	11.5478	9.91286
5.59716	2	8.84893	7.83142
5.68432	2	10.9809	9.18471
4.22556	1	11.3019	6.21849
4.01685	1	8.45743	7.73183
8.80864	1	11.1624	9.882
4.39657	2	10.6598	8.17375
6.05905	2	10.0628	7.54714
7.93801	1	11.1773	8.48216
6.34694	1	12.3407	9.33655
4.08341	2	11.5995	7.08103
3.79869	1	10.7719	2.69789
6.95643	1	11.8681	10.5695
7.1409	1	11.9649	9.48229
4.19051	2	9.86148	9.02678
8.14746	1	11.8399	9.19037
8.81819	1	11.6045	10.2057
5.08083	1	10.5595	6.04956
7.60404	1	11.88	7.65574
7.37075	1	11.8408	10.37
8.40708	1	11.9049	8.63521
8.01944	1	11.2779	9.3541
5.01137	2	11.8796	9.41225
4.33997	2	10.1674	7.04058
8.67536	1	9.51894	7.20106
8.35663	1	9.78065	8.59
9.57623	1	11.9665	10.6721
10.3818	1	12.1796	9.93555
6.60986	1	11.7776	5.22815
5.66441	1	8.92784	8.59499
9.89834	1	11.9665	9.37419
9.25346	1	12.3179	10.3822
5.04789	2	11.0395	8.9903
4.84312	1	11.7157	5.89988
4.11904	1	9.96185	3.04707
5.74927	2	11.8097	8.91388
7.12748	2	11.5529	8.67372
7.76695	1	8.55801	6.30484
7.46464	1	11.5902	9.10788
4.35359	2	11.783	9.92822
8.8732	1	12.1754	8.64574
9.51284	1	12.1038	9.00805
8.05336	1	12.2507	8.54902
8.74078	1	11.9828	10.1487
8.94273	1	12.099	10.2275
5.73758	1	11.2517	6.73709
4.8035	2	8.33538	7.8213
8.45925	1	12.2063	10.3018
4.57138	2	11.4987	8.26229
8.00121	1	12.0143	10.1845
4.73684	2	9.1047	3.91785
7.92283	1	11.9315	9.68807
4.47238	1	10.2032	7.8542
7.38383	1	11.8613	9.21529
7.98968	1	11.9712	9.44103
5.45766	1	9.30505	4.56982
3.90625	2	10.0084	5.27205
4.4952	1	11.0675	6.8462
6.11279	1	12.0865	9.45415
7.33391	1	12.2005	9.27212
4.25269	2	10.4438	7.11686
5.25522	1	9.61648	5.08287
4.70196	2	8.89963	7.58247
9.24321	1	11.5043	8.26262
4.50495	2	10.9813	8.54254
4.76532	2	6.93073	2.06426
6.99841	2	10.114	7.99484
8.08514	1	10.4653	9.57811
7.83133	1	11.2551	8.84756
6.15494	1	10.7356	6.59475
7.71035	1	11.5555	7.37598
4.53829	1	10.1767	6.75343
4.82799	1	11.1746	9.9534
4.65627	1	11.2438	6.96164
7.62242	2	9.4836	8.40959
5.04028	2	11.8052	7.38214
4.012	1	11.8362	9.6725
5.06826	1	11.2074	7.6089
4.73714	1	11.3545	7.93658
3.63147	1	11.3443	8.37149
9.42586	1	11.8451	8.24387
8.83723	1	11.8225	9.09339
5.0437	1	10.3917	7.21122
9.47561	1	10.5241	8.97596
7.18	1	11.4681	9.31178
7.92301	1	11.8411	10.5382
6.66153	1	10.8758	7.52254
4.32304	2	6.71102	5.64564
3.10819	2	10.709	3.58416
8.67923	1	11.4572	10.3788
8.68112	2	11.4282	8.38596
7.56985	1	11.5315	9.85763
8.67085	1	11.6021	8.94794
8.30559	1	11.6116	9.97236
6.0063	1	10.7344	6.88959
4.11954	1	10.4879	7.75116
8.5122	1	12.1105	9.94487
7.06864	2	10.5047	7.97273
5.74537	2	9.36887	2.8345
5.90837	2	8.28078	6.96777
5.74271	2	11.8864	10.0424
4.21967	2	10.1354	9.18074
6.71459	1	11.3793	8.37891
6.88896	2	11.4788	8.21931
8.28359	1	11.563	9.32707
8.96231	1	10.1461	8.33029
5.67024	2	9.10069	7.52541
9.13026	1	12.119	8.78039
2.73964	2	10.0804	8.16407
7.693	1	12.5387	10.0141
4.24495	2	9.15906	6.51973
7.59382	1	10.3338	8.88931
5.68445	1	11.0764	9.72664
8.57934	1	11.5037	10.0555
6.22651	2	10.5876	7.14809
9.52459	1	12.5957	9.96094
5.9466	1	11.385	5.71304
6.34678	2	11.5204	9.47412
8.3178	1	11.8851	8.72587
5.1157	1	10.931	8.76763
6.81357	1	11.38	9.87277
8.53387	1	11.5983	9.79558
4.14313	1	12.5132	10.2778
6.65963	2	8.66809	7.04336
4.14313	2	10.5544	6.95097
4.07221	2	9.88449	4.13475
4.10907	2	10.5587	9.43796
6.67876	2	11.5697	9.45515
7.63972	1	11.6259	9.33781
4.49421	1	11.5571	8.04429
5.33899	1	12.6004	9.48373
10.07	1	12.4499	9.6459
4.41708	2	9.95517	6.0075
7.13621	1	12.2888	9.3134
5.82313	1	9.32214	6.88824
9.65891	1	12.5703	10.1074
9.14228	1	10.4041	7.78911
3.89164	2	9.14163	3.6148
4.14576	2	10.1536	4.40387
7.58608	1	12.6825	9.2799
8.82146	1	12.4493	8.71172
7.59262	1	11.8509	9.2497
6.53472	1	10.4553	8.14572
8.30304	1	11.9887	9.31789
6.1545	1	10.9109	10.1259
7.53972	1	12.342	8.17882
6.95204	1	9.72558	5.36004
8.23666	1	11.0506	8.81116
7.19403	1	9.45602	7.90283
4.29801	2	10.0559	4.46242
4.88316	1	10.1394	9.16689
5.14633	2	10.1151	8.63181
4.22879	1	10.0243	8.59993
6.44487	1	9.28109	5.03194
4.61103	2	9.0697	7.63357
3.69051	2	8.63067	6.0952
4.14986	2	8.74443	5.80791
7.76536	1	11.3894	10.2421
7.86979	1	11.9988	10.2982
5.88727	1	12.0585	9.55779
7.11726	1	11.5435	8.61101
8.49959	1	11.92	9.57756
8.70137	1	10.87	8.43502
7.92696	1	11.9213	8.60577
3.69051	1	10.4389	4.97058
6.85761	1	11.5949	8.61448
8.21271	1	11.7909	8.75266
8.7944	1	11.939	8.82696
5.66753	2	9.44112	8.61987
8.53356	1	12.1083	9.75215
5.18262	1	9.97227	2.88607
8.37708	1	12.0066	9.86232
6.93992	1	11.2128	9.68405
6.97803	1	11.9151	8.41027
8.99926	1	12.082	9.76761
6.09465	2	9.97157	8.79225
2.77043	2	9.69714	9.73283
7.02852	1	11.7879	8.93284
7.8305	1	12.0826	9.55231
5.81232	2	9.24978	5.64736
5.07532	1	11.7563	3.64279
9.08143	1	11.9969	9.03619
5.9029	1	9.60001	7.44743
8.07647	1	11.1874	9.76877
4.46793	2	8.59978	5.90262
9.14362	1	11.9382	9.80445
4.86593	1	9.88541	8.86713
6.11204	1	11.3992	6.12076
6.7434	2	11.685	8.06305
4.37544	2	9.25027	7.15754
7.44204	1	12.2042	8.46565
7.73735	1	11.8076	10.4299
7.43693	1	11.3053	8.0939
6.50759	1	9.63502	7.92872
7.29389	1	12.1386	9.44433
2.82698	2	9.36234	5.73347
2.82698	2	9.87336	9.24852
8.36968	1	12.1111	9.18798
2.82698	2	8.8669	6.25328
7.35473	1	10.5596	10.0742
7.75625	1	10.5209	10.4352
5.6777	1	11.3666	11.5793
11.4694	1	14.3851	11.6048
10.199	1	14.9121	11.7212
6.38694	1	10.5545	6.9522
7.2406	1	10.7577	6.99328
6.55891	1	10.6314	7.09469
6.98166	1	10.6208	7.19912
11.385	1	11.8335	12.1502
10.5155	1	13.2567	12.0292
8.59992	1	10.6198	10.1269
7.03785	1	10.4111	9.1269
6.32283	1	10.3916	7.45249
5.32126	2	10.5398	7.19602
5.29237	2	10.4693	7.1549
5.49828	2	10.3495	7.12493
5.27328	2	10.4528	7.28789
5.48237	2	10.4012	7.20382
5.23129	2	10.678	7.47247
6.05572	2	10.4578	7.09044
5.62415	2	10.4538	7.08719
5.50498	1	10.6712	7.17483
5.5175	2	10.7293	7.0558
5.40863	2	10.4852	7.20178
5.64363	2	10.604	7.51476
5.17011	2	10.4897	7.28306
5.16919	2	10.7463	7.28173
5.77588	2	10.4847	7.29865
5.15705	2	10.3497	7.01619
5.33448	2	10.6004	7.14455
5.51181	2	10.6238	7.16305
5.31928	2	10.6012	7.12233
5.42853	2	10.454	7.51684
5.01963	2	10.4412	7.12173
5.43505	1	11.5609	7.55906
5.6048	1	12.206	8.34139
5.54338	1	10.8736	6.45396
5.40956	2	9.4783	7.77623
7.6147	1	10.6767	6.39079
5.53105	2	9.51635	6.26974
5.43375	1	11.4271	8.3244
5.44618	2	9.43604	6.47843
5.36783	1	9.94352	7.75454
5.37833	2	9.54341	6.76782
5.39244	1	9.49006	6.28824
8.06822	1	11.857	10.0748
8.32032	1	11.5142	8.71778
5.38045	1	10.9351	10.4717
5.43055	1	9.69064	8.56004
5.44126	2	9.82529	6.33693
9.23768	1	10.5287	9.78833
6.8211	1	11.0412	11.3044
5.55753	2	9.74474	6.83274
5.53502	2	11.8411	6.39172
8.47835	2	11.7524	8.66245
5.3166	2	9.42797	6.35684
5.3529	1	10.9637	8.62581
5.48089	2	9.46312	6.34981
8.94111	1	11.4155	8.79859
12.032	1	12.0531	9.02438
5.41892	1	12.1554	11.6436
5.40229	2	9.60835	6.35712
10.0255	1	12.8412	9.52747
8.10168	1	11.3094	6.48656
5.44017	1	11.2795	6.3982
5.51367	1	11.029	9.31028
5.48655	1	9.50425	6.34911
5.48379	1	10.1417	7.1892
6.71164	1	12.0485	11.499
5.42364	1	12.4316	9.47676
9.93346	1	13.3647	10.9162
5.59207	2	9.70588	6.78764
5.38165	2	9.55551	6.32547
5.52012	2	9.88637	7.53863
7.12984	1	11.7759	8.49491
5.45701	1	12.326	7.06693
9.5147	1	11.7883	10.5083
9.64828	1	12.0333	10.4041
5.4047	1	12.2854	7.35106
5.39365	1	9.77131	9.71155
5.46243	1	10.156	6.86548
6.5448	1	11.694	11.2374
7.61206	1	11.9667	8.41867
2.53087	2	8.62125	5.43752
5.39994	2	9.05457	7.1746
3.00071	2	8.7486	4.44047
6.06202	1	11.5434	6.75256
8.50697	1	11.1278	8.91823
6.9752	2	11.5571	8.43531
6.38363	1	11.8885	9.52402
8.4269	1	11.5434	10.4207
7.57057	1	11.745	9.73158
7.20005	1	10.9382	9.97545
7.17631	1	11.7988	7.80842
7.8118	1	11.6453	9.19739
7.78986	1	11.0242	9.73753
7.11731	1	11.9892	11.8693
5.7982	2	10.9275	7.07126
5.34377	2	8.12978	6.5743
5.23363	2	11.2116	7.3181
4.55176	2	9.26751	6.81728
8.053	1	12.1137	12.0077
6.54271	1	11.9528	7.84286
6.72123	1	11.9572	6.85449
4.55471	2	9.54408	6.42505
8.24715	1	11.5802	7.04938
5.92392	1	11.2637	6.45091
8.62175	1	11.7717	9.4888
5.01241	2	9.16743	6.79925
7.27873	2	11.9854	8.33008
7.63048	1	12.1211	10.7078
10.0362	1	12.2582	11.5384
9.93377	1	12.1531	11.4379
5.59169	1	9.43908	8.21234
5.89366	2	8.28361	6.67845
8.8382	1	10.8915	10.3325
4.68202	1	11.5909	7.58336
10.0191	1	11.862	7.89817
6.42979	1	10.6507	8.81144
5.5479	1	11.5855	7.82358
4.17752	2	10.1545	7.30086
8.30397	1	12.179	13.1523
8.40009	1	12.1413	8.19485
9.33151	1	12.1747	11.5836
4.43042	1	11.8257	8.2065
6.08208	1	10.2257	10.6062
6.34136	1	11.043	7.21155
7.79098	1	12.1413	9.01704
9.56	1	10.8256	9.69499
5.4339	1	12.1096	7.34318
3.7675	2	11.517	6.57406
5.07834	2	9.28127	6.74437
8.56579	1	12.1454	12.3837
8.08101	1	12.0867	11.182
4.65915	2	7.9749	6.48165
4.69991	2	9.86918	6.45949
7.50237	1	11.9077	7.9961
9.78218	1	12.1918	11.6421
4.43581	2	8.77524	7.10769
4.55571	2	8.98861	6.55933
7.4868	2	10.7379	8.83536
8.07919	1	11.9986	6.70066
7.44224	1	11.5855	9.60272
6.05424	2	8.38257	6.41271
5.51115	1	11.9134	6.85815
7.62102	1	11.6342	9.81144
6.46057	1	11.9528	6.79805
4.47337	2	9.27476	6.57941
8.13222	1	12.0752	9.39948
6.42896	1	11.9026	6.73402
4.09907	2	10.8576	6.60192
7.52107	1	12.0752	8.5804
5.85574	2	12.051	6.63947
10.6141	1	11.7604	9.0025
5.13533	2	9.97697	6.52274
8.44217	1	11.8307	9.77961
7.3651	1	11.1434	6.84689
4.11063	2	10.4997	8.58114
5.72677	1	11.8459	7.96235
7.87826	1	9.54675	7.72527
8.97155	1	11.2978	8.48717
5.1547	1	10.8834	6.65732
4.28137	2	10.0142	6.64432
5.17855	1	10.9052	10.1219
9.16376	1	10.5552	10.1572
5.91351	1	11.175	6.61812
6.15017	1	11.6232	6.93581
5.84174	1	11.872	7.29193
3.98839	2	9.42871	6.53611
4.91868	1	9.87631	7.72092
6.35621	2	9.43408	6.79545
7.13099	1	11.8771	6.89258
4.49448	1	9.90115	6.96598
5.57624	1	11.2434	6.9272
4.09159	1	11.2637	8.01411
6.61537	1	10.4779	6.8834
4.63976	2	8.88637	6.72046
9.10608	1	12.0378	11.5248
4.18905	2	10.5398	7.08201
8.86671	1	11.7717	7.45955
5.15029	2	8.90778	6.48204
3.84377	2	9.35185	6.63722
8.38755	1	11.4713	9.90217
6.0051	1	11.1385	8.59884
4.16521	1	11.2533	7.52477
6.12376	2	10.2681	6.79145
6.50475	2	9.6958	9.05695
5.11752	1	12.0258	8.98832
3.91425	2	9.89293	6.83445
6.36292	1	10.6087	6.79853
7.64115	2	11.1929	9.2474
5.26688	2	11.3438	6.64714
10.5648	1	12.1413	10.6733
4.73951	1	11.8202	7.71536
4.86004	2	9.49224	6.95387
5.4319	2	9.61441	6.48796
4.99148	1	11.7717	6.48746
4.26038	2	8.87043	6.51056
6.5245	1	10.0453	10.6225
10.8323	1	11.9892	11.3511
10.3838	1	12.1371	10.692
5.08478	2	9.62546	6.09026
8.54999	1	11.7	9.38248
8.94175	1	11.6722	8.92159
9.52476	1	12.3697	8.87031
9.48108	1	12.1524	10.6885
4.43589	2	9.94608	7.11184
6.34534	2	9.55847	8.04834
7.6273	1	12.1717	10.2038
5.19508	1	10.6073	5.79674
4.22308	2	9.26544	5.74755
9.34372	1	12.3163	10.0247
9.99087	1	12.4715	11.0028
4.68586	2	8.54356	7.11951
10.4281	1	11.7287	10.0349
4.4574	1	11.6675	7.63075
8.36826	1	11.7645	10.8127
5.12503	1	11.2567	9.55632
9.60978	1	11.9234	6.92104
9.38294	1	10.6185	10.2785
9.76921	1	12.3841	11.1698
7.89783	1	10.9764	9.73789
4.20456	2	11.2124	10.3246
4.98697	2	8.99314	6.72189
4.44751	2	8.69451	5.56786
9.08021	1	11.9505	10.7262
4.16366	2	9.24749	5.52441
7.41805	2	12.1651	9.63812
8.50504	1	12.1279	10.6262
7.42852	1	11.9677	10.2552
9.08901	1	11.7097	9.54627
4.67694	2	11.176	8.08843
4.87381	2	9.98271	5.77129
8.32931	1	12.4654	11.4016
9.43192	1	10.8933	7.94051
4.67878	2	11.0091	8.24853
6.69411	1	9.86772	8.36871
7.91166	1	11.0024	8.70145
4.38715	2	9.18483	6.28528
8.67208	1	11.9853	10.5384
4.26005	2	8.77984	5.64538
5.08478	2	9.52232	8.03059
5.48364	1	10.3303	8.54645
7.79197	2	9.85603	8.56998
4.6163	2	8.63004	5.60865
4.92819	1	11.5451	7.07929
6.67025	1	12.5796	11.3434
7.25678	1	11.8343	8.88856
8.99712	1	11.5615	8.51091
4.32709	2	9.67465	5.51826
4.31506	2	8.21148	7.0198
9.05793	1	11.8797	9.81218
6.94157	2	10.574	6.38466
4.56041	1	9.74223	9.15293
4.67911	2	9.02472	5.61712
9.014	1	11.3652	10.3355
4.47347	2	8.43224	5.86659
4.35369	2	8.523	8.19057
5.57436	1	11.6169	9.26297
6.48702	1	12.4778	11.065
4.29954	1	10.3889	7.39642
4.93023	2	10.4383	5.62898
4.35844	1	10.8653	5.6488
7.14392	1	12.2948	11.2554
5.19962	2	9.98271	7.31962
4.86164	2	10.9764	7.257
8.33314	1	11.9618	9.04619
9.5015	1	12.1851	10.4248
4.315	2	11.4462	5.80956
7.04435	1	12.069	9.50186
5.06295	1	11.2124	5.99043
9.29591	1	12.3571	10.1986
7.06236	2	11.8441	5.59672
7.50623	1	11.2454	9.96779
4.34478	1	11.6296	5.66875
9.16548	1	12.1524	10.3815
6.03196	2	11.0671	5.9382
4.57193	1	9.82763	9.18626
5.00771	1	12.2257	11.4281
6.74266	1	12.069	7.98901
8.57771	1	12.1279	8.71588
7.62465	1	12.3989	9.60987
4.72873	2	9.29522	6.51975
7.49783	2	12.0204	10.7375
6.12921	2	9.89312	9.0649
5.49187	2	9.46894	5.67648
6.39964	2	9.66494	9.11594
9.7902	1	12.1209	10.3553
4.42643	2	10.8901	7.93913
7.79895	1	12.5438	9.6779
5.07861	2	8.81315	5.67612
7.46166	1	10.4667	9.18052
9.38888	1	11.4627	7.92864
6.36064	1	11.8797	6.10312
5.36478	1	11.643	7.88856
4.41369	1	11.1692	6.52849
8.83509	1	12.4263	10.6262
7.10477	2	10.3303	8.69309
4.32682	1	10.2177	6.59127
7.13351	1	10.3913	10.882
5.64587	2	10.9859	5.76537
8.32295	1	12.3163	9.51712
4.45188	2	8.53772	5.65997
4.10192	2	10.1255	7.02833
9.44244	1	11.8241	11.2093
4.29616	2	10.1446	6.07855
7.26171	1	12.3637	9.71902
7.1075	2	10.9266	9.67851
8.07792	1	11.6296	8.74016
4.65402	2	11.3412	8.17928
8.32802	1	11.1408	8.33145
7.83376	1	10.6642	9.05099
4.43477	2	10.0216	6.9664
7.51885	1	10.1618	9.4187
7.82632	1	11.2756	9.3574
9.68576	1	12.3952	9.96277
6.99532	1	12.0826	10.1277
5.37893	1	12.0035	5.59889
7.61539	1	10.6918	9.62274
4.63812	1	10.8527	9.36966
4.34041	2	8.88505	6.09242
4.40954	2	9.19289	5.53076
4.25309	1	10.1919	6.14622
7.96612	1	11.3232	10.578
6.66285	2	9.94976	5.83369
6.54423	1	12.3637	5.58279
4.4274	1	10.8966	5.65747
6.84089	1	11.7	8.55701
6.89839	2	9.82242	7.59665
8.15299	1	12.0561	9.95836
5.08913	2	9.26119	7.77187
9.3339	1	11.9853	10.0105
4.41064	2	9.0823	6.81661
7.76872	1	11.7692	9.91485
4.27731	2	10.3349	7.22222
9.57474	1	11.334	9.91096
7.62513	1	12.3163	9.69904
9.53968	1	12.1717	7.14108
7.25553	1	11.9396	7.67173
4.34404	1	10.3604	9.35799
9.28709	1	12.1851	10.9305
7.98521	1	10.4182	7.87348
6.54462	1	10.5934	9.06288
5.50339	1	11.5947	7.12865
6.82701	1	11.3838	5.79004
9.32808	1	12.3989	9.89395
4.74965	1	11.2124	7.85971
4.87701	2	9.77009	8.49823
4.471	2	8.75938	5.59058
8.4705	1	11.4303	9.41809
4.61398	1	11.3652	6.39651
4.3385	2	9.50897	6.74434
6.06441	1	11.9186	10.273
7.98433	1	11.4265	10.4157
8.44347	1	12.1524	11.1837
5.90728	2	8.74478	6.61903
4.3056	1	11.0707	9.14161
6.73849	2	9.71819	6.38369
4.50642	2	9.2682	5.59913
7.19546	1	10.4311	8.1052
7.49098	2	11.268	9.77773
6.22182	1	11.5905	8.43801
7.8923	1	12.2872	8.05189
7.17047	1	10.5354	5.70316
6.30391	2	10.5794	8.73733
9.80791	1	12.1209	9.83971
9.35168	1	10.8075	7.93934
5.44891	1	11.8289	9.16481
4.80529	2	8.22314	6.13695
4.57648	2	8.92197	5.99383
6.10707	1	10.3281	7.66746
8.49354	1	12.4654	11.2202
6.66032	1	10.7065	8.93776
7.36752	1	11.0156	9.53854
9.40652	1	12.4399	10.6046
4.18257	2	8.31672	5.83238
6.82369	1	11.0843	8.41078
7.67478	1	11.8441	7.92044
8.80653	1	11.6629	6.86593
5.67826	2	10.5714	5.56856
8.659	1	12.1915	10.5142
5.82859	2	11.3159	9.38953
5.5984	1	11.8696	8.11266
4.48981	2	8.64718	6.24719
4.44703	2	9.79598	8.15586
4.3863	2	10.3162	7.12734
6.56699	1	12.1717	10.9201
5.60457	2	12.2948	8.7268
4.11877	1	10.4435	7.9344
4.22977	2	11.2794	8.06233
4.29694	2	9.24472	5.69391
5.72304	2	9.73886	7.76285
4.34341	1	10.8107	6.93465
4.37737	2	8.85655	6.26557
8.14046	1	11.643	9.98535
6.88858	1	10.5405	9.39239
9.21632	1	11.8486	7.93955
8.14279	1	11.5085	8.9015
4.17191	2	9.20234	6.64266
5.26682	2	9.90433	9.0949
8.52912	1	12.4399	10.6284
8.0522	1	12.0756	11.1209
4.28362	2	9.63032	5.59691
8.02675	1	12.4462	6.05835
4.73381	2	10.0515	8.07167
4.45386	2	9.79937	6.94141
5.64938	1	11.0707	7.51045
7.96906	1	12.2123	11.1298
4.52803	2	9.15174	5.60698
9.78767	1	11.0605	10.2222
8.4634	1	12.3916	10.5684
7.1805	1	10.7362	8.92137
8.84675	1	12.1717	9.87804
4.23289	2	9.29083	6.73525
5.75538	2	11.9618	6.38817
4.43548	1	10.9696	9.0963
4.64348	2	11.7787	6.68721
5.41501	1	10.7544	5.96948
8.97996	1	12.2948	8.51344
4.70376	2	10.4156	7.87929
5.40545	1	10.6491	7.86941
4.2136	1	10.8653	10.1286
8.09094	1	11.9133	9.05761
8.15793	1	12.2534	7.42331
9.0588	1	12.0035	9.4365
4.27618	1	10.4156	5.96822
6.71279	2	11.1904	7.08138
7.72675	1	11.9396	9.02622
4.69654	2	9.9981	5.8573
5.18393	2	9.98868	5.94655
4.27361	2	9.29083	7.5462
4.22977	2	10.3349	5.75535
8.84164	1	12.2668	10.8173
7.06116	1	10.588	8.58825
6.22031	1	12.0382	9.48951
7.80088	1	11.4711	7.28414
4.3979	2	11.2493	5.80285
4.29639	2	9.46279	5.573
4.29461	2	11.682	8.5276
8.69125	1	11.1017	7.52938
9.24961	1	12.3697	10.778
8.74763	1	11.8537	11.0325
5.31897	1	10.2068	7.06979
6.9833	2	11.4753	8.72843
7.82021	2	11.0326	7.98247
9.591	1	12.5031	10.2679
7.1296	1	10.5637	5.73104
4.6357	1	10.4768	7.48705
4.89191	1	11.7048	9.89318
7.45649	1	12.273	7.92904
4.78191	2	10.2573	6.73596
4.26533	2	9.37448	5.78922
4.49746	2	9.07839	5.71681
9.90766	1	11.6629	9.89028
4.80886	2	9.27931	5.77833
5.65624	2	9.84234	6.02097
7.99228	1	11.5574	9.63812
4.72617	2	8.47951	8.23425
4.30333	2	9.53645	5.96777
4.19191	2	8.88378	5.68697
6.906	1	11.7287	5.90392
7.85105	1	11.9734	9.18023
5.37809	1	11.4692	8.78216
6.36834	1	10.23	8.77059
9.574	1	9.30626	8.0337
5.81206	1	11.3684	10.2471
5.58279	1	11.5923	8.75766
5.88053	1	11.1206	8.20975
6.50103	1	11.2208	8.35477
5.48654	1	10.1328	8.2267
5.37492	1	11.3942	8.74815
7.68486	1	9.87004	7.35064
6.16395	1	11.6819	6.36914
6.35276	1	11.1018	7.28224
6.78186	1	12.3335	7.61702
6.12852	1	11.3916	8.89978
5.17023	1	13.5399	6.982
5.1934	1	11.5154	8.41985
8.90394	1	9.08455	7.52733
7.19668	1	11.0318	9.50791
7.75638	1	10.4521	6.35276
5.93245	1	10.8881	8.72657
5.78679	1	10.814	8.26146
7.01136	1	12.5317	8.84479
8.37236	1	10.8129	7.5424
5.66328	1	10.9327	8.56823
6.31527	1	11.9033	9.5299
6.65999	1	10.2205	8.42383
5.48994	1	10.2272	7.90491
6.81777	1	10.8942	8.49084
8.27747	1	10.1579	6.81391
5.29216	1	12.6472	10.5445
6.68364	1	10.2358	7.73414
6.32654	1	12.3388	10.5069
7.35243	1	9.97955	7.52109
5.46191	1	11.4071	8.16523
7.91904	1	11.3353	8.0472
5.14045	1	12.2608	9.61818
6.37017	1	9.68136	6.67697
5.55495	1	12.2218	9.28167
6.50608	1	11.0591	8.06027
6.43667	1	9.50041	8.18409
5.94954	1	10.9729	7.64647
7.32861	1	11.2405	8.06521
6.15707	1	12.2546	8.62211
6.06012	1	8.91806	5.76919
6.34769	1	9.3542	6.81154
8.54119	1	11.1173	9.45484
6.13852	1	11.1941	8.63352
6.78764	1	9.00191	7.13376
5.77317	1	12.9892	7.33257
7.17054	1	9.42577	8.66333
5.46301	1	9.85089	6.79166
7.31713	1	9.33939	7.84412
6.60681	1	11.0121	8.81963
6.51541	1	12.1624	9.34629
6.13727	1	10.6811	10.876
6.02989	1	12.3459	10.2251
6.51941	1	10.6944	7.63681
6.41399	1	10.7727	8.43578
6.18202	1	10.4805	6.32128
7.40016	1	10.9981	6.87838
6.17767	1	11.0279	8.50832
5.65553	1	12.6741	10.3404
6.62363	1	11.368	9.5681
8.40325	1	11.7918	9.54217
6.87716	1	10.2067	7.42585
6.76539	1	11.8545	8.70825
6.38657	1	14.6166	10.167
5.66252	1	12.1677	9.51062
6.20315	1	10.2871	6.55872
5.74012	1	10.1271	7.19009
6.89661	1	10.4529	8.68739
6.25041	1	9.72533	6.40982
6.81323	1	13.1771	8.91143
6.10279	1	11.1848	7.89181
6.6231	1	11.6694	8.98903
6.66339	1	9.95088	7.72973
5.93126	1	10.7487	7.244
7.51069	1	10.3446	6.55592
5.94863	1	12.0003	6.15266
6.28944	1	10.9779	7.81717
6.02237	1	11.223	8.68649
5.80809	1	11.4126	7.70663
7.13726	1	10.0063	7.233
6.182	1	9.35166	8.28349
7.07213	1	11.4867	8.19693
6.40338	1	12.3564	8.86829
5.88537	1	9.7301	6.36784
5.67255	1	9.93362	9.37832
6.15925	1	10.5591	6.00001
5.99712	1	10.0396	6.23281
8.94031	1	9.72502	9.01176
5.92775	1	11.3557	8.36693
5.83405	1	9.19414	6.53532
5.50544	1	8.81587	7.05229
6.24016	1	10.183	7.96981
5.86404	1	11.5418	6.44458
6.28462	1	13.2722	10.3003
6.08662	1	10.0231	8.15412
7.24491	1	11.5493	8.82642
6.27906	1	9.22957	6.12142
10.9048	1	11.188	10.1341
6.51368	1	11.4154	8.05664
6.50596	1	9.71481	7.45826
6.34579	1	10.3924	6.23573
7.77482	1	11.2965	8.91378
5.62851	1	8.96008	9.48308
6.02301	1	11.2374	9.96772
6.25939	1	9.4507	8.14941
6.01104	1	9.8755	7.09462
6.42789	1	10.9007	7.40272
6.00108	1	11.4687	9.94541
8.6241	1	10.8783	6.4247
6.23192	1	11.9925	9.31166
6.1121	1	10.7755	7.91122
7.83566	1	11.2515	10.5601
6.24308	1	9.41989	5.96285
5.62412	1	12.5704	8.70412
6.55504	1	12.5325	8.94519
5.58314	1	10.9841	6.9919
6.88868	1	11.3603	9.25236
6.87293	1	11.1723	9.05191
6.01252	1	8.71365	5.97479
6.16108	1	10.822	8.27992
6.83202	1	11.2053	11.1183
4.23429	0	9.45124	3.8378
4.99768	0	8.50349	3.87834
4.68524	0	8.38787	3.59408
4.64711	0	8.19583	4.10085
4.25106	0	8.18063	3.58902
4.23624	0	8.98564	4.01851
4.30778	0	9.34839	3.44647
4.22391	0	8.68118	3.51974
5.1782	0	8.8188	4.09406
4.46916	0	8.8678	3.6459
4.79428	0	8.29404	3.71288
4.84411	0	9.15924	4.75666
3.98758	0	9.03713	4.22386
4.51034	0	9.80183	5.10565
4.38954	0	8.47605	4.24359
4.45023	0	8.75379	3.66536
4.19188	0	8.6955	4.0313
4.19982	0	8.39572	3.72373
4.42148	0	9.50343	3.9237
4.4298	0	8.50914	4.9932
4.02922	0	8.82749	4.40482
4.83051	0	8.18985	3.7545
4.54297	0	8.3207	3.94861
4.05067	0	9.05134	3.69401
4.39249	0	9.21406	4.15729
4.38788	0	7.95282	3.66377
4.13141	0	9.03442	3.72857
4.17357	0	8.23279	3.77428
4.04651	0	8.53534	3.78212
4.1242	0	9.10299	5.24261
4.0972	0	8.85012	3.91435
5.22699	0	8.34705	3.75389
4.40724	0	8.29231	3.74183
4.45538	0	7.86263	3.76098
4.26345	0	8.86213	3.68372
5.31278	0	8.34534	4.41329
4.7664	0	8.2788	4.51937
4.5924	0	8.29125	4.02662
4.87572	0	8.45659	3.76625
4.41445	0	8.98751	3.74516
4.85195	0	9.08873	3.95841
4.57414	0	8.14191	3.67178
4.86819	0	8.80419	5.1001
4.10353	0	9.01437	4.4328
5.03815	0	9.27177	4.63781
4.70244	0	9.16647	5.08514
4.6204	0	9.44003	4.81113
4.21245	0	9.47706	4.84251
5.03546	0	8.96298	5.56216
5.64077	0	8.73901	5.08745
4.21245	0	9.38688	4.80167
5.0864	0	8.73497	4.30517
4.11639	0	9.12404	4.74518
3.99908	0	9.68999	5.04919
4.55063	0	9.04283	5.9436
4.44044	0	8.30858	4.88492
4.42336	0	9.61918	4.65391
4.7693	0	9.74189	5.08514
4.44917	0	9.52476	5.16448
4.46995	0	9.45164	4.61241
5.01505	0	9.2041	4.63781
4.22104	0	8.8738	5.45157
4.0867	0	9.62624	4.72678
4.21245	0	9.29061	6.77384
4.87309	0	9.7992	5.21051
4.38733	0	9.14317	5.94072
4.20148	0	8.66858	5.88304
4.52392	0	9.3097	3.94307
4.67157	0	9.55881	4.40919
4.45769	0	9.61843	3.9855
4.70827	0	9.29325	6.18104
4.77522	0	8.91153	4.15265
4.70827	0	9.16835	3.9598
5.59717	0	9.19005	4.26655
5.22497	0	9.41881	5.24394
4.83286	0	9.0962	5.42954
4.92408	0	9.73177	7.54846
4.4373	0	10.339	7.89551
5.28658	0	10.0619	3.9855
4.77522	0	9.06977	3.98794
4.72535	0	8.9594	6.11452
4.4373	0	10.188	4.39737
4.70827	0	8.99445	4.93646
5.08654	0	9.873	5.30534
5.19697	0	8.96821	5.33644
4.70827	0	9.61074	5.54591
4.67157	0	8.76653	4.44709
4.67043	0	8.78485	4.57264
5.6018	0	9.35987	6.91885
5.09051	0	9.70801	5.44232
4.67157	0	9.40668	3.94307
4.67157	0	8.62535	4.06712
4.91789	0	8.9294	4.82409
4.67157	0	8.50606	5.43774
4.4373	0	9.23906	3.9855
4.70868	0	9.04189	4.26948
5.08654	0	9.9247	4.65805
4.4373	0	10.4198	4.24187
5.38446	0	9.85756	3.95252
4.39002	0	9.60075	4.15229
4.67157	0	9.42387	6.58198
4.97651	0	8.68268	4.08786
4.67157	0	9.8186	6.38685
4.4373	0	9.0247	4.78474
4.67157	0	9.8967	5.50529
4.67157	0	9.25913	4.23044
4.67157	0	8.9879	4.15229
4.56131	0	8.87118	5.34748
4.69118	0	9.59937	7.41631
4.80018	0	9.23115	5.77837
5.00132	0	9.54168	5.70248
4.99948	0	10.1249	5.79131
5.01263	0	9.83874	5.69763
4.97718	0	9.56552	5.69763
5.00132	0	9.81155	6.56934
6.21985	0	9.62994	5.96924
5.24554	0	9.4257	5.70129
4.86249	0	10.0948	6.79298
4.37119	0	10.0962	5.69763
5.00132	0	10.0002	5.79131
5.02937	0	9.60879	5.70689
6.03216	0	9.99368	5.81326
5.20444	0	9.34716	5.57968
5.1638	0	9.95347	5.36698
4.97718	0	9.70526	5.79131
5.08583	0	9.62825	5.79131
4.99948	0	9.28324	6.13745
5.00132	0	10.1115	5.7362
4.99948	0	9.94853	5.487
4.97718	0	9.72558	6.16177
4.67075	0	8.08091	4.49686
4.14434	0	8.81782	4.38954
3.70359	0	9.086	4.51276
3.77528	0	8.59863	4.48892
4.58902	0	8.70653	4.45705
