# Supplementary material for: The immunosuppressive face of sepsis early on intensive care unit—A large-scale microarray meta-analysis
Source: PLoS One. 2018 Jun 19;13(6):e0198555. doi: 10.1371/journal.pone.0198555 (PMC6007920; doi:10.1371/journal.pone.0198555)
Supplement: S4 File — (XLS) [file pone.0198555.s016.xls]

## Sheet: Tabelle1
	logFC	AveExpr	t	P.Value	adj.P.Val
TRDV2	-1.52298	6.44524	-33.5988	1.93081e-170	4.82702e-167
CCR3	-1.48825	5.4476	-16.6288	1.64385e-55	2.83423e-53
HLA-DRB1	-1.44713	7.85734	-9.80241	8.47898e-22	8.12163e-21
TRBC1	-1.43652	6.78796	-33.8735	2.0669e-172	1.03345e-168
CHI3L1	-1.3505	7.52523	-9.35692	4.52895e-20	3.62316e-19
SGK1	-1.19893	6.42075	-17.1704	1.13679e-58	3.15775e-56
RPS4X	-1.16158	7.567	-24.4636	1.05177e-105	1.75295e-102
IL2RB	-1.14191	7.20728	-12.5848	5.22059e-34	1.582e-32
ZFP36L2	-1.12291	8.82038	-13.9112	1.2865e-40	6.56377e-39
HLA-DRB5	-1.11013	6.342	-6.6256	5.42396e-11	1.77022e-10
TRGV9	-1.10277	6.16178	-20.3644	2.23002e-78	2.23002e-75
TRGC2	-1.08927	6.21572	-20.6241	4.7383e-80	5.92288e-77
LCK	-1.07609	6.58717	-17.9157	4.10776e-63	1.36925e-60
ARL4C	-1.06491	5.74405	-16.2349	2.99991e-53	4.16654e-51
TCL1A	-1.04042	5.32685	-12.9415	9.71142e-36	3.34876e-34
RUNX3	-1.03219	6.50641	-16.6834	7.94712e-56	1.41913e-53
GNLY	-1.03131	7.52908	-9.05551	6.12337e-19	4.30012e-18
IL7R	-1.03082	8.05199	-9.81346	7.6677e-22	7.37279e-21
TXK	-1.02337	5.33723	-15.1702	2.63587e-47	2.35346e-45
RPL14	-1.00229	7.68818	-13.2112	4.52812e-37	1.75509e-35
CNIH4	1.00126	9.32247	14.6741	1.26641e-44	8.91835e-43
MYL6B	1.0045	5.9011	15.8239	6.32728e-51	6.87747e-49
CRISP3	1.00684	5.00918	10.2297	1.62058e-23	1.8932e-22
UGCG	1.01435	8.02018	10.7142	1.54912e-25	2.25163e-24
ASGR1	1.02179	7.16489	11.6956	7.49506e-30	1.67301e-28
OLR1	1.02488	5.17921	7.2753	6.59469e-13	2.52477e-12
VSIG4	1.0262	5.74517	8.81859	4.51053e-18	2.87295e-17
GADD45A	1.03958	9.0528	11.1664	1.72984e-27	3.0348e-26
IL18	1.04134	8.81259	15.3117	4.42514e-48	4.25494e-46
FCGR1B	1.05457	8.86424	9.39435	3.26138e-20	2.64722e-19
MARCO	1.06041	5.80361	12.8737	2.08429e-35	6.99426e-34
GYPB	1.06055	6.23802	7.67492	3.66315e-14	1.58441e-13
COX7B	1.06099	7.75515	12.3016	1.16454e-32	3.19927e-31
BPI	1.07155	6.70305	7.54165	9.74941e-14	4.07244e-13
CEACAM1	1.07449	7.94263	8.85509	3.32578e-18	2.14844e-17
S100A12	1.07754	11.5768	13.414	4.38073e-38	1.82531e-36
BMX	1.07943	6.56346	12.4094	3.59576e-33	1.01004e-31
AHSP	1.11407	9.07246	7.94584	4.78401e-15	2.24813e-14
ARG1	1.12526	8.7447	9.44708	2.04966e-20	1.69674e-19
FCGR1CP	1.12708	8.95606	11.372	2.13846e-28	4.20956e-27
PRTN3	1.13438	6.12446	7.1133	2.04836e-12	7.50863e-12
LTF	1.15924	7.43737	6.66527	4.18712e-11	1.38098e-10
RAP1GAP	1.17204	6.36008	8.01	2.92805e-15	1.40636e-14
XK	1.17656	7.21873	8.90212	2.24227e-18	1.46938e-17
SLPI	1.18028	8.23675	10.5973	4.8319e-25	6.58298e-24
PGLYRP1	1.18333	9.32104	12.9645	7.49221e-36	2.6381e-34
FCAR	1.20265	7.67956	14.0203	3.51228e-41	1.86823e-39
AZU1	1.21006	6.18597	8.01269	2.86818e-15	1.38292e-14
MS4A4A	1.21378	5.47928	16.4803	1.18019e-54	1.90354e-52
MPO	1.24457	6.35444	7.99883	3.18997e-15	1.52338e-14
CEACAM6	1.31264	6.55568	7.9632	4.19024e-15	1.9784e-14
TCN1	1.33814	8.16098	9.20907	1.63928e-19	1.2344e-18
HPR	1.35355	5.74259	17.1264	2.06273e-58	5.15683e-56
CTSG	1.35856	6.32228	7.84958	9.92961e-15	4.49304e-14
C1QB	1.36707	5.6735	11.6915	7.82011e-30	1.7378e-28
CAMP	1.38169	9.34202	10.538	8.57225e-25	1.14297e-23
RNASE2	1.45699	9.78794	16.0334	4.18059e-52	5.35973e-50
ANXA3	1.46485	9.59265	15.8705	3.4661e-51	3.93874e-49
LCN2	1.52444	9.85948	9.5624	7.36831e-21	6.41839e-20
CEACAM8	1.58595	7.59162	8.34542	2.12778e-16	1.14397e-15
DEFA4	1.66904	8.0668	7.92171	5.74941e-15	2.67166e-14
RNASE3	1.70384	8.30807	11.6132	1.77058e-29	3.83243e-28
OLFM4	1.7566	7.49554	8.18199	7.72145e-16	3.9477e-15
ELANE	1.7795	7.41874	10.1823	2.53193e-23	2.87719e-22
RETN	1.85274	8.05671	12.306	1.11096e-32	3.06896e-31
IFI27	1.9585	6.26506	9.12677	3.32951e-19	2.42479e-18
HP	1.98773	8.42404	14.0592	2.20549e-41	1.19864e-39
MMP8	1.99213	7.30741	9.1101	3.84116e-19	2.7714e-18
CD177	2.27407	7.75979	14.966	3.40369e-46	2.65914e-44
